# Supplementary material for: Authorization of Animal Experiments Is Based on Confidence Rather than Evidence of Scientific Rigor
Source: PLoS Biol. 2016 Dec 2;14(12):e2000598. doi: 10.1371/journal.pbio.2000598 (PMC5135031; doi:10.1371/journal.pbio.2000598)
Supplement: S1 Data — Output from the generalized linear model used to identify factors influencing IVS of applications. Data are presented with estimate, odds ratios, and the values for the 2.50% quartile and the 97.5% quartile. For more information about the equation we refer to Materials and Methods. (XLSX) [file pbio.2000598.s007.xlsx]

## Sheet: Sheet1
	Estimate	OR	0.025	0.975
(Intercept)	0.1202	1.13	0.05	20.62
LanguageEN	-0.2344	0.79	0.64	0.98
LanguageFR	-0.7837	0.46	0.32	0.65
Cant1	0.1318	1.14	0.78	1.68
Cant5	0.0824	1.09	0.7	1.68
Cant6	0.3925	1.48	0.95	2.3
Cant2	0.2479	1.28	0.82	1.99
Cant3	-0.0451	0.96	0.61	1.5
Cant4	0.0508	1.05	0.73	1.53
Species_CDRP	-2.3615	0.09	0	2.85
Species_LabRodent	-3.1132	0.04	0	1.13
Species_NonMammals	-2.9819	0.05	0	2.26
Species_FarmAnimal	-3.8943	0.02	0	0.57
Accuracy	-2.327	0.1	0	12.2
Company_Uni	-0.2865	0.75	0.56	1.02
Company_Gov	0.0184	1.02	0.62	1.65
Company_Industrie	-0.0164	0.98	0.64	1.5
Year2010	-0.055	0.95	0.76	1.17
Year2012	0.1365	1.15	0.93	1.41
Species_CDRP:Accuracy	3.7896	44.24	0.28	7376.06
Species_LabRodent:Accuracy	3.7534	42.66	0.33	5960.55
Species_NonMammals:Accuracy	2.4931	12.1	0.05	3387.47
Species_FarmAnimal:Accuracy	5.1254	168.24	1.17	25571.3
