# Supplementary material for: Authorization of Animal Experiments Is Based on Confidence Rather than Evidence of Scientific Rigor
Source: PLoS Biol. 2016 Dec 2;14(12):e2000598. doi: 10.1371/journal.pbio.2000598 (PMC5135031; doi:10.1371/journal.pbio.2000598)
Supplement: S2 Data — Outcome of the reliability tests (inter-rater reliability and intra-rater reliability). Percentage agreement and number of discrepancies are available for each item composing the IVS, as well as for the IVS. For more information about the equation we refer to Materials and Methods. (XLSX) [file pbio.2000598.s008.xlsx]

## Sheet: Sheet1
		Inter-rater reliability rates
Round		Date		All. concealment	Blinded outcome assesment	Randomization	Formal sample size calc.	Incl. /excl. Criteria	Prim. Outcome	Stat. Analysis	IVS
1	discrepancies IRR 1	2014-11-11	discrepencies	1	0	0	0	1	0	0	2
	reliability rate IRR1		reliability rate	90	100	100	100	90	100	100	97.1429
2	discrepancies IRR 2	2014-01-10	discrepencies	3	1	2	0	0	0	0	6
	reliability rate IRR2		reliability rate	70	90	80	100	100	100	100	91.4286
3	discrepancies IRR 3	2014-03-12	discrepencies	0	0	0	0	0	3	0	3
	reliability rate IRR3		reliability rate	100	100	100	100	100	70	100	95.7143
4	discrepancies IRR 4	June 2014	discrepencies	0	1	0	0	1	0	0	2
	reliability rate IRR4		reliability rate	100	90	100	100	90	100	100	97.1429
5	discrepancies IRR 5	2014-05-14	discrepencies	4	0	1	0	0	0	0	5
	reliability rate IRR5		reliability rate	60	100	90	100	100	100	100	92.8571
		Intra-rater reliability rates TSR
		Round		All. concealment	Blinded outcome assesment	Randomization	Formal sample size calc.	Incl. /excl. Criteria	Prim. Outcome	Stat. Analysis	IVS
		1	discrepancies	1	0	1	0	0	0	0	2
			reliability rate	80	100	80	100	100	100	100	94.2857
		2	discrepancies	2	0	0	0	0	1	0	3
			reliability rate	60	100	100	100	100	80	100	91.4286
		3	discrepancies	2	0	0	0	1	0	0	3
			reliability rate	80	100	100	100	90	100	100	95.7143
		4	discrepancies	3	0	0	0	1	5	0	9
			reliability rate	70	100	100	100	90	50	100	87.1429
		5	discrepancies	2	0	0	0	1	2	0	5
			reliability rate	80	100	100	100	90	80	100	92.8571
		6	discrepancies	3	1	0	0	0	4	0	8
			reliability rate	70	90	100	100	100	60	100	88.5714
		Intra-rater reliability rates LV
		Round		All. concealment	Blinded outcome assesment	Randomization	Formal sample size calc.	Incl. /excl. Criteria	Prim. Outcome	Stat. Analysis	IVS
		1	discrepancies	1	0	0	0	1	0	0	2
			reliability rate	80	100	100	100	80	100	100	94.2857
		2	discrepancies	1	0	0	0	0	1	0	2
			reliability rate	80	100	100	100	100	80	100	94.2857
		3	discrepancies	2	0	0	0	0	0	0	2
			reliability rate	80	100	100	100	100	100	100	97.1429
		4	discrepancies	0	0	0	1	0	2	0	3
			reliability rate	100	100	100	90	100	80	100	95.7143
		5	discrepancies	2	0	0	0	0	0	0	2
			reliability rate	80	100	100	100	100	100	100	97.1429
		6	discrepancies	1	0	0	0	0	1	0	2
			reliability rate	90	100	100	100	100	90	100	97.1429
		7	discrepancies	1	0	0	0	0	2	0	3
			reliability rate	90	100	100	100	100	80	100	95.7143
